# Supplementary material for: Supramolecular Organization in Salts of Riluzole with Dihydroxybenzoic Acids—The Key Role of the Mutual Arrangement of OH Groups
Source: Pharmaceutics. 2023 Mar 8;15(3):878. doi: 10.3390/pharmaceutics15030878 (PMC10051219; doi:10.3390/pharmaceutics15030878)
Supplement: Supplementary file 1 [file pharmaceutics-15-00878-s001.zip]

Archive with 1 entries (1 files):
- pharmaceutics-2232366-supplementary.pdf
